# Supplementary material for: A Green, Solvent- and Cation-Free Approach for Preparing 5-Fluorouracil-Loaded Alginate Nanoparticles Using Microfluidic Technology
Source: Pharmaceutics. 2025 Mar 29;17(4):438. doi: 10.3390/pharmaceutics17040438 (PMC12030154; doi:10.3390/pharmaceutics17040438)
Supplement: Supplementary file 1 [file pharmaceutics-17-00438-s001.zip]

Archive with 1 entries (1 files):
- pharmaceutics-3482837-supplementary.pdf
